# Supplementary material for: Patient-specific therapeutic benefit of MuSK agonist antibody ARGX-119 in MuSK myasthenia gravis passive transfer models
Source: iScience. 2024 Dec 21;28(2):111684. doi: 10.1016/j.isci.2024.111684 (PMC11783450; doi:10.1016/j.isci.2024.111684)
Supplement: Table S4. Supplementary statistical information, related to Figures 1, 3, 4, S3, and S6 [file mmc2.xlsx]

## Sheet: Sheet1
Table S4. Supplementary statistical information, related to Figures 1, 3 and 4 and Figures S3 and S6.
	Figure 1 & Figure S6
	Patient 1
	% Grip strength											Hanging time
Time points	One-way anova followed by Dunnett's multiple comparisons test											Kruskal Wallis test followed by Dunn's multiple comparisons test
T10	Dunnett's multiple comparisons test	Mean Diff,	95,00% CI of diff,	Below threshold?	Summary	Adjusted P Value	A-?				T7	Dunn's multiple comparisons test	Mean rank diff,	Significant?	Summary	Adjusted P Value	A-?
	2.5 mg/kg Mota + IgG4 (N=6) vs. Column B	-9.5	-20,65 to 1,651	No	ns	0.0979	B	Column B				2.5 mg/kg Mota + IgG4 (N=6) vs. Column B	-4.5	Yes	*	0.0492	B	Column B
	2.5 mg/kg Mota + IgG4 (N=6) vs. Column C	-17.33	-28,48 to -6,183	Yes	**	0.0034	C	Column C				2.5 mg/kg Mota + IgG4 (N=6) vs. Column C	-4.5	Yes	*	0.0492	C	Column C
	Test details	Mean 1	Mean 2	Mean Diff,	SE of diff,	n1	n2	q	DF			Test details	Mean rank 1	Mean rank 2	Mean rank diff,	n1	n2	Z
	2.5 mg/kg Mota + IgG4 (N=6) vs. Column B	79.5	89	-9.5	4.571	6	6	2.078	15			2.5 mg/kg Mota + IgG4 (N=6) vs. Column B	6.5	11	-4.5	6	6	2.247
	2.5 mg/kg Mota + IgG4 (N=6) vs. Column C	79.5	96.83	-17.33	4.571	6	6	3.792	15			2.5 mg/kg Mota + IgG4 (N=6) vs. Column C	6.5	11	-4.5	6	6	2.247
T11	Dunnett's multiple comparisons test	Mean Diff,	95,00% CI of diff,	Below threshold?	Summary	Adjusted P Value	A-?				T8	Dunn's multiple comparisons test	Mean rank diff,	Significant?	Summary	Adjusted P Value	A-?
	2.5 mg/kg Mota + IgG4 (N=6) vs. Column B	-27.67	-44,02 to -11,31	Yes	**	0.0017	B	Column B				2.5 mg/kg Mota + IgG4 (N=6) vs. Column B	-7.5	Yes	**	0.0041	B	Column B
	2.5 mg/kg Mota + IgG4 (N=6) vs. Column C	-25.33	-41,69 to -8,977	Yes	**	0.0034	C	Column C				2.5 mg/kg Mota + IgG4 (N=6) vs. Column C	-7.5	Yes	**	0.0041	C	Column C
	Test details	Mean 1	Mean 2	Mean Diff,	SE of diff,	n1	n2	q	DF			Test details	Mean rank 1	Mean rank 2	Mean rank diff,	n1	n2	Z
	2.5 mg/kg Mota + IgG4 (N=6) vs. Column B	66.17	93.83	-27.67	6.705	6	6	4.126	15			2.5 mg/kg Mota + IgG4 (N=6) vs. Column B	4.5	12	-7.5	6	6	3.08
	2.5 mg/kg Mota + IgG4 (N=6) vs. Column C	66.17	91.5	-25.33	6.705	6	6	3.778	15			2.5 mg/kg Mota + IgG4 (N=6) vs. Column C	4.5	12	-7.5	6	6	3.08
T12	Dunnett's multiple comparisons test	Mean Diff,	95,00% CI of diff,	Below threshold?	Summary	Adjusted P Value	A-?				T9	Dunn's multiple comparisons test	Mean rank diff,	Significant?	Summary	Adjusted P Value	A-?
	2.5 mg/kg Mota + IgG4 (N=6) vs. Column B	-24	-37,99 to -10,01	Yes	**	0.0018	B	Column B				2.5 mg/kg Mota + IgG4 (N=6) vs. Column B	-9.75	Yes	**	0.0019	B	Column B
	2.5 mg/kg Mota + IgG4 (N=6) vs. Column C	-22.67	-36,65 to -8,681	Yes	**	0.0028	C	Column C				2.5 mg/kg Mota + IgG4 (N=6) vs. Column C	-6.75	Yes	*	0.0437	C	Column C
	Test details	Mean 1	Mean 2	Mean Diff,	SE of diff,	n1	n2	q	DF			Test details	Mean rank 1	Mean rank 2	Mean rank diff,	n1	n2	Z
	2.5 mg/kg Mota + IgG4 (N=6) vs. Column B	66	90	-24	5.688	4	6	4.22	13			2.5 mg/kg Mota + IgG4 (N=6) vs. Column B	4	13.75	-9.75	6	6	3.312
	2.5 mg/kg Mota + IgG4 (N=6) vs. Column C	66	88.67	-22.67	5.688	4	6	3.985	13			2.5 mg/kg Mota + IgG4 (N=6) vs. Column C	4	10.75	-6.75	6	6	2.293
T13	Dunnett's multiple comparisons test	Mean Diff,	95,00% CI of diff,	Below threshold?	Summary	Adjusted P Value	A-?				T10	Dunn's multiple comparisons test	Mean rank diff,	Significant?	Summary	Adjusted P Value	A-?
	2.5 mg/kg Mota + IgG4 (N=6) vs. Column B	-25.75	-38,65 to -12,85	Yes	***	0.0005	B	Column B				2.5 mg/kg Mota + IgG4 (N=6) vs. Column B	-7.667	Yes	*	0.0126	B	Column B
	2.5 mg/kg Mota + IgG4 (N=6) vs. Column C	-29.75	-42,65 to -16,85	Yes	***	0.0001	C	Column C				2.5 mg/kg Mota + IgG4 (N=6) vs. Column C	-6.083	No	ns	0.0605	C	Column C
	Test details	Mean 1	Mean 2	Mean Diff,	SE of diff,	n1	n2	q	DF			Test details	Mean rank 1	Mean rank 2	Mean rank diff,	n1	n2	Z
	2.5 mg/kg Mota + IgG4 (N=6) vs. Column B	59.25	85	-25.75	5.246	4	6	4.908	13			2.5 mg/kg Mota + IgG4 (N=6) vs. Column B	4.917	12.58	-7.667	6	6	2.731
	2.5 mg/kg Mota + IgG4 (N=6) vs. Column C	59.25	89	-29.75	5.246	4	6	5.671	13			2.5 mg/kg Mota + IgG4 (N=6) vs. Column C	4.917	11	-6.083	6	6	2.167
T14	Dunnett's multiple comparisons test	Mean Diff,	95,00% CI of diff,	Below threshold?	Summary	Adjusted P Value	A-?				T11	Dunn's multiple comparisons test	Mean rank diff,	Significant?	Summary	Adjusted P Value	A-?
	2.5 mg/kg Mota + IgG4 (N=6) vs. Column B	-34.87	-47,41 to -22,32	Yes	****	<0,0001	B	Column B				2.5 mg/kg Mota + IgG4 (N=6) vs. Column B	-9.333	Yes	**	0.0024	B	Column B
	2.5 mg/kg Mota + IgG4 (N=6) vs. Column C	-31.33	-43,48 to -19,19	Yes	****	<0,0001	C	Column C				2.5 mg/kg Mota + IgG4 (N=6) vs. Column C	-8.667	Yes	**	0.0053	C	Column C
	Test details	Mean 1	Mean 2	Mean Diff,	SE of diff,	n1	n2	q	DF			Test details	Mean rank 1	Mean rank 2	Mean rank diff,	n1	n2	Z
	2.5 mg/kg Mota + IgG4 (N=6) vs. Column B	53.33	88.2	-34.87	5.015	3	5	6.952	11			2.5 mg/kg Mota + IgG4 (N=6) vs. Column B	3.5	12.83	-9.333	6	6	3.235
	2.5 mg/kg Mota + IgG4 (N=6) vs. Column C	53.33	84.67	-31.33	4.856	3	6	6.452	11			2.5 mg/kg Mota + IgG4 (N=6) vs. Column C	3.5	12.17	-8.667	6	6	3.004
											T12	Dunn's multiple comparisons test	Mean rank diff,	Significant?	Summary	Adjusted P Value	A-?
												2.5 mg/kg Mota + IgG4 (N=6) vs. Column B	-8.5	Yes	**	0.01	B	Column B
												2.5 mg/kg Mota + IgG4 (N=6) vs. Column C	-7.5	Yes	*	0.0265	C	Column C
												Test details	Mean rank 1	Mean rank 2	Mean rank diff,	n1	n2	Z
												2.5 mg/kg Mota + IgG4 (N=6) vs. Column B	2.5	11	-8.5	4	6	2.807
												2.5 mg/kg Mota + IgG4 (N=6) vs. Column C	2.5	10	-7.5	4	6	2.477
											T13	Dunn's multiple comparisons test	Mean rank diff,	Significant?	Summary	Adjusted P Value	A-?
												2.5 mg/kg Mota + IgG4 (N=6) vs. Column B	-7.417	Yes	*	0.0264	B	Column B
												2.5 mg/kg Mota + IgG4 (N=6) vs. Column C	-8.583	Yes	**	0.0083	C	Column C
												Test details	Mean rank 1	Mean rank 2	Mean rank diff,	n1	n2	Z
												2.5 mg/kg Mota + IgG4 (N=6) vs. Column B	2.5	9.917	-7.417	4	6	2.478
												2.5 mg/kg Mota + IgG4 (N=6) vs. Column C	2.5	11.08	-8.583	4	6	2.868
											T14	Dunn's multiple comparisons test	Mean rank diff,	Significant?	Summary	Adjusted P Value	A-?
												2.5 mg/kg Mota + IgG4 (N=6) vs. Column B	-6.8	Yes	*	0.0349	B	Column B
												2.5 mg/kg Mota + IgG4 (N=6) vs. Column C	-7.167	Yes	*	0.0194	C	Column C
												Test details	Mean rank 1	Mean rank 2	Mean rank diff,	n1	n2	Z
												2.5 mg/kg Mota + IgG4 (N=6) vs. Column B	2	8.8	-6.8	3	5	2.377
												2.5 mg/kg Mota + IgG4 (N=6) vs. Column C	2	9.167	-7.167	3	6	2.587
	Figure S3
	% body weight
	Patient 1
	One-way anova followed by Dunnett's multiple comparisons test
T14	Dunnett's multiple comparisons test	Mean Diff,	95,00% CI of diff,	Below threshold?	Summary	Adjusted P Value	A-?
	2.5 mg/kg Mota + IgG4 (N=6) vs. Column B	-7.333	-14,43 to -0,2388	Yes	*	0.0432	B	Column B
	2.5 mg/kg Mota + IgG4 (N=6) vs. Column C	-1.667	-8,536 to 5,203	No	ns	0.7539	C	Column C
	Test details	Mean 1	Mean 2	Mean Diff,	SE of diff,	n1	n2	q	DF
	2.5 mg/kg Mota + IgG4 (N=6) vs. Column B	86.67	94	-7.333	2.837	3	5	2.585	11
	2.5 mg/kg Mota + IgG4 (N=6) vs. Column C	86.67	88.33	-1.667	2.747	3	6	0.6067	11
	Figure 3
	Graph D - One-way anova followed by Tukey multiple comparisons test
	Tukey's multiple comparisons test	Mean Diff,	95,00% CI of diff,	Below threshold?	Summary	Adjusted P Value
	Pt 1 IgG4 vs. Pt 2 IgG4	-34.7	-88,93 to 19,53	No	ns	0.2477	C-D
	Pt 1 IgG4 vs. Pt 3 IgG4	-48.49	-97,00 to 0,01518	No	ns	0.0501	C-E
	Pt 1 IgG4 vs. Pt 4 IgG4	-29.65	-75,02 to 15,72	No	ns	0.234	C-F
	Pt 2 IgG4 vs. Pt 3 IgG4	-13.79	-68,02 to 40,44	No	ns	0.8462	D-E
	Pt 2 IgG4 vs. Pt 4 IgG4	5.052	-46,40 to 56,50	No	ns	0.9884	D-F
	Pt 3 IgG4 vs. Pt 4 IgG4	18.84	-26,53 to 64,21	No	ns	0.5712	E-F
	Test details	Mean 1	Mean 2	Mean Diff,	SE of diff,	n1	n2	q	DF
	Pt 1 IgG4 vs. Pt 2 IgG4	14.83	49.54	-34.7	16.93	3	2	2.898	8
	Pt 1 IgG4 vs. Pt 3 IgG4	14.83	63.32	-48.49	15.15	3	3	4.527	8
	Pt 1 IgG4 vs. Pt 4 IgG4	14.83	44.48	-29.65	14.17	3	4	2.959	8
	Pt 2 IgG4 vs. Pt 3 IgG4	49.54	63.32	-13.79	16.93	2	3	1.151	8
	Pt 2 IgG4 vs. Pt 4 IgG4	49.54	44.48	5.052	16.07	2	4	0.4448	8
	Pt 3 IgG4 vs. Pt 4 IgG4	63.32	44.48	18.84	14.17	3	4	1.881	8
	Graph E - One-way anova followed by Tukey multiple comparisons test
	Tukey's multiple comparisons test	Mean Diff,	95,00% CI of diff,	Below threshold?	Summary	Adjusted P Value
	Pt 1 IgG4 vs. Pt 2 IgG4	1.567	-14,88 to 18,01	No	ns	0.9894	D-E
	Pt 1 IgG4 vs. Pt 3 IgG4	-8.708	-25,15 to 7,738	No	ns	0.385	D-F
	Pt 1 IgG4 vs. Pt 4 IgG4	-7.257	-23,70 to 9,189	No	ns	0.5259	D-G
	Pt 2 IgG4 vs. Pt 3 IgG4	-10.27	-26,72 to 6,171	No	ns	0.2638	E-F
	Pt 2 IgG4 vs. Pt 4 IgG4	-8.823	-25,27 to 7,623	No	ns	0.3749	E-G
	Pt 3 IgG4 vs. Pt 4 IgG4	1.451	-14,99 to 17,90	No	ns	0.9915	F-G
	Test details	Mean 1	Mean 2	Mean Diff,	SE of diff,	n1	n2	q	DF
	Pt 1 IgG4 vs. Pt 2 IgG4	2.943	1.376	1.567	5.136	3	3	0.4314	8
	Pt 1 IgG4 vs. Pt 3 IgG4	2.943	11.65	-8.708	5.136	3	3	2.398	8
	Pt 1 IgG4 vs. Pt 4 IgG4	2.943	10.2	-7.257	5.136	3	3	1.998	8
	Pt 2 IgG4 vs. Pt 3 IgG4	1.376	11.65	-10.27	5.136	3	3	2.829	8
	Pt 2 IgG4 vs. Pt 4 IgG4	1.376	10.2	-8.823	5.136	3	3	2.43	8
	Pt 3 IgG4 vs. Pt 4 IgG4	11.65	10.2	1.451	5.136	3	3	0.3997	8
	Figure 4
	Paired t-test
	Column E	Pt 1 IgG4		Column G	Pt 2 IgG4		Column I	Pt 3 IgG4		Column K	Pt 4 IgG4
	vs.	vs,		vs.	vs,		vs.	vs,		vs.	vs,
	Column D	Pt 1 IgG4		Column F	Pt 2 IgG4		Column H	Pt 3 IgG4		Column J	Pt 4 IgG4
	Paired t test			Paired t test			Paired t test			Paired t test
	P value	0.0007		P value	0.2532		P value	0.4122		P value	0.0866
	P value summary	***		P value summary	ns		P value summary	ns		P value summary	ns
	Significantly different (P < 0.05)?	Yes		Significantly different (P < 0.05)?	No		Significantly different (P < 0.05)?	No		Significantly different (P < 0.05)?	No
	One- or two-tailed P value?	Two-tailed		One- or two-tailed P value?	Two-tailed		One- or two-tailed P value?	Two-tailed		One- or two-tailed P value?	Two-tailed
	t, df	t=38,49, df=2		t, df	t=1,588, df=2		t, df	t=1,028, df=2		t, df	t=2,261, df=4
	Number of pairs	3		Number of pairs	3		Number of pairs	3		Number of pairs	5
